# Supplementary material for: Efficacy and Safety of Combination Therapy with PARP Inhibitors and Anti-Angiogenic Agents in Ovarian Cancer: A Systematic Review and Meta-Analysis
Source: J Clin Med. 2025 Mar 6;14(5):1776. doi: 10.3390/jcm14051776 (PMC11901299; doi:10.3390/jcm14051776)
Supplement: Supplementary file 1 [file jcm-14-01776-s001.zip]

Archive with 1 entries (1 files):
- jcm-3474034-supplementary.pdf
